# Supplementary material for: Guiding functions of the C-terminal domain of topoisomerase IIα advance mitotic chromosome assembly
Source: Nat Commun. 2021 May 18;12:2917. doi: 10.1038/s41467-021-23205-w (PMC8131626; doi:10.1038/s41467-021-23205-w)
Supplement: Supplementary file 4 — Source Data [file 41467_2021_23205_MOESM4_ESM.xlsx]

## Sheet: Fig 1b
	0_topo2	0.50_topo2	2.0_topo2	5.0_topo2		0_cond1	0.50_cond1	2.0_cond1	5.0_cond1
normalized to 5.0	0.612766	0.574947	1.0652	1.00333		0.254197	0.537115	1.23588	1.0577		Unpaired t test with Welch's correction
	0.693494	0.577882	1.06052	0.999274		0.498089	0.672667	0.960551	0.98431			0_topo2 vs 5.0_topo2	0.50_topo2 vs 5.0_topo2	2.0_topo2 vs 5.0_topo2	0_cond1 vs 5.0_cond1	0.50_cond1 vs 5.0_cond1	2.0_cond1 vs 5.0_cond1
	0.319183	0.779684	0.787002	1.05705		0.400713	0.776656	0.847685	0.943748		P value	<0.0001	<0.0001	0.0339	<0.0001	0.0004	0.1196
	0.831974	0.519296	1.03839	0.992501		0.4887	0.629589	0.881098	0.733155		P value summary	****	****	*	****	***	ns
	0.790589	0.603228	0.41068	0.987614		0.499056	0.711276	0.835482	1.24319		Significantly different (P < 0.05)?	Yes	Yes	Yes	Yes	Yes	No
	0.752646	0.578193	0.895018	0.976693		0.429293	0.781399	1.02526	1.14511		One- or two-tailed P value?	Two-tailed	Two-tailed	Two-tailed	Two-tailed	Two-tailed	Two-tailed
	0.573275	0.774742	0.648632	0.951036		0.371849	0.758298	0.727938	0.975067		Welch-corrected t, df	t=6.467, df=9.340	t=10.01, df=11.97	t=2.523, df=8.549	t=10.29, df=12.74	t=4.503, df=15.06	t=1.655, df=14.40
	0.422187	0.597384	0.366184	1.09669		0.468694	0.755412	0.521346	0.987369
	0.535758	0.727397	0.656866	0.935814		0.496742	0.932784	0.73426	0.930351
raw	0.48162	0.451895	0.83722	0.788593		0.275954	0.583088	1.34167	1.14823
	0.545071	0.454202	0.833545	0.785407		0.540722	0.730242	1.04277	1.06856
	0.25087	0.612814	0.618566	0.830818		0.435011	0.843132	0.92024	1.02453
	0.653913	0.408155	0.816154	0.780083		0.53053	0.683477	0.956513	0.795908
	0.621385	0.474123	0.322785	0.776242		0.541771	0.772156	0.906993	1.34959
	0.591563	0.454446	0.703464	0.767658		0.466037	0.84828	1.11301	1.24312
	0.450581	0.608929	0.50981	0.747493		0.403676	0.823203	0.790244	1.05853
	0.33183	0.46953	0.287813	0.861973		0.508811	0.82007	0.565969	1.07188
	0.421094	0.571718	0.516281	0.735529		0.539259	1.01262	0.797107	1.00998

## Sheet: Fig 1d,e
	50_indiv	80_indiv	120_indiv							80_topo2	120_topo2	200_topo2		50_cond1	80_cond1	120_cond1	200_cond1
normalized to 80	0.424232	0.50944	0.795023		Unpaired t test with Welch's correction				normalized to 80	1.07058	0.633935	0.0447601		0.844322	1.27734	1.25132	0.179972		Unpaired t test with Welch's correction
	0.284152	0.803929	0.354705			50_indiv vs 80_indiv	80_indiv vs 120_indiv			0.927657	0.216422	0.0506692		0.783365	0.929725	0.701347	0.190568			50_topo2 vs 80_topo2	80_topo2 vs 120_topo2	80_topo2 vs 200_topo2	50_cond1 vs 80_cond1	80_cond1 vs 120_cond1	80_cond1 vs 200_cond1
	0.144197	0.852189	0.137781		P value	<0.0001	<0.0001			1.21783	0.204878	0.0532427		0.819442	1.63226	0.523141	0.194866		P value	<0.0001	<0.0001	<0.0001	0.0977	0.2982	0.0003
	0.330579	1.06272	0.328189		P value summary	****	****			1.17619	0.262138	0.0464143		0.856657	1.71612	0.927884	0.346029		P value summary	****	****	****	ns	ns	***
	0.353269	0.967643	0.399227		Significantly different (P < 0.05)?	Yes	Yes			1.2309	0.342597	0.0571849		0.489252	0.819103	0.830067	0.304293		Significantly different (P < 0.05)?	Yes	Yes	Yes	No	No	Yes
	0.208371	1.31489	0.298082		One- or two-tailed P value?	Two-tailed	Two-tailed			1.04644	0.24112	0.0372168		0.866021	1.01538	0.569759	0.298227		One- or two-tailed P value?	Two-tailed	Two-tailed	Two-tailed	Two-tailed	Two-tailed	Two-tailed
	0.29361	1.20307	0.250018		Welch-corrected t, df	t=7.766, df=13.84	t=6.048, df=17.76			0.921488	0.242938	0.0449465		0.689655	0.801206	0.591711	0.259641		Welch-corrected t, df	t=10.13, df=13.05	t=8.801, df=16.62	t=15.88, df=9.024	t=1.819, df=10.43	t=1.078, df=15.08	t=5.581, df=9.494
	0.163494	0.966692	0.712437							0.981781	0.51344	0.0445764		0.63386	0.780329	1.24124	0.215574
	0.284896	0.996388	0.191535							0.647277	0.376797			0.722125	0.502073	0.952874
	0.601366	1.32304	0.193781							0.779849	0.389123			0.784744	0.526463	0.72401
raw	1.76898e-05	2.12428e-05	3.31511e-05						raw	1.24857	0.739328	0.0522016		1.05484	1.59582	1.56331	0.224845
	1.18487e-05	3.35225e-05	1.47906e-05							1.08188	0.252403	0.0590931		0.978683	1.16154	0.876216	0.238083
	6.01276e-06	3.55349e-05	5.74525e-06							1.4203	0.238939	0.0620945		1.02375	2.03924	0.653577	0.243453
	1.37846e-05	4.43136e-05	1.3685e-05							1.37173	0.305719	0.0541308		1.07025	2.144	1.15924	0.432305
	1.47307e-05	4.03491e-05	1.66471e-05							1.43554	0.399554	0.066692		0.611238	1.02333	1.03703	0.380163
	8.68871e-06	5.48286e-05	1.24295e-05							1.22041	0.281207	0.0434042		1.08195	1.26855	0.711818	0.372584
	1.2243e-05	5.01661e-05	1.04253e-05							1.07469	0.283327	0.052419		0.861608	1.00097	0.739244	0.324378
	6.81742e-06	4.03094e-05	2.97074e-05							1.145	0.598801	0.0519873		0.791902	0.974889	1.55072	0.269323
	1.18797e-05	4.15477e-05	7.98668e-06							0.754889	0.43944			0.902174	0.627256	1.19046
	2.5076e-05	5.51686e-05	8.08033e-06							0.909501	0.453815			0.980405	0.657728	0.904529

## Sheet: Fig 1g,h
	0.10_indiv	0.30_indiv	1.0_indiv						0_topo2	0.10_topo2	0.30_topo2	1.0_topo2		0-cond1	0.10_cond1	0.30_cond1	1.0_cond1
normalized to 1.0	0.208247	0.104426	0.531607		Unpaired t test with Welch's correction				0.133474	0.23057	0.252786	1.02207		0.0715423	0.117351	0.713366	1.1327		Unpaired t test with Welch's correction
	0.231002	0.139115	1.53486			0.10_indiv vs 1.0_indiv	0.30_indiv vs 1.0_indiv		0.138522	0.340234	0.208096	1.34568		0.0752358	0.286441	0.413995	1.67264			0_topo2 vs 1.0_topo2	0.10_topo2 vs 1.0_topo2	0.30_topo2 vs 1.0_topo2	0_cond1 vs 1.0_cond1	0.10_cond1 vs 1.0_cond1	0.30_cond1 vs 1.0_cond1
	0.169717	0.173778	1.2932		P value	<0.0001	<0.0001		0.140061	0.471823	0.40234	1.08058		0.0644376	0.802765	0.604554	1.21195		P value	<0.0001	<0.0001	<0.0001	<0.0001	0.0003	<0.0001
	0.172894	0.107993	0.304717		P value summary	****	****		0.144829	0.374425	0.214165	0.980191		0.0107001	0.829285	0.571141	0.42815		P value summary	****	****	****	****	***	****
	0.163427	0.177608	0.711011		Significantly different (P < 0.05)?	Yes	Yes		0.182897	0.780814	0.192786	0.961002		0.0330785	0.586924	0.459474	1.4026		Significantly different (P < 0.05)?	Yes	Yes	Yes	Yes	Yes	Yes
	0.120472	0.105961	0.991686		One- or two-tailed P value?	Two-tailed	Two-tailed		0.130394	0.205105	0.229967	0.864632		0.0673744	0.497696	0.338755	0.63024		One- or two-tailed P value?	Two-tailed	Two-tailed	Two-tailed	Two-tailed	Two-tailed	Two-tailed
	0.327572	0.113087	0.983436		Welch-corrected t, df	t=9.650, df=21.05	t=10.27, df=20.42		0.0490496	0.230775	0.370446	0.870976		0.0334986	0.118028	0.67583	0.631785		Welch-corrected t, df	t=22.42, df=24.25	t=8.721, df=19.60	t=17.83, df=27.95	t=11.16, df=19.33	t=4.140, df=29.02	t=5.105, df=23.74
	0.337047	0.0902691	1.14073						0.132103	0.345557	0.241753	1.05015		0.0717609	0.291243	0.460806	0.927632
	0.195474	0.168163	0.450571						0.026228	0.466883	0.253184	0.728242		0.0754335	0.793251	0.721149	0.739189
	0.22666	0.1306	0.693671						0.0677088	0.378697	0.209597	1.05851		0.00542275	0.84959	0.416392	1.20729
	0.172086	0.315063	1.29111						0.143377	0.788382	0.364552	1.07774		0.0120833	0.592968	0.628483	1.30223
	0.175719	0.242212	1.49015						0.18243	0.206133	0.403306	1.36836		0.0331991	0.502982	0.612062	1.65987
		0.195528	1.29104								0.213469	1.10531				0.57931	1.21477
		0.276139	0.69633								0.197112	1.03137				0.47025	0.460333
		0.187982	1.04405								0.229898	0.983885				0.342365	1.44609
		0.132686	1.13098								0.367606	0.872472				0.677766	0.657185
		0.135057	0.974614								0.24199	0.842531				0.464219	0.66326
			1.31445									0.994324					0.910745
			1.39703									1.01953					0.937463
			0.734759									0.742429					0.763884
raw	3.35205e-06	1.6809e-06	8.55702e-06						0.117135	0.202345	0.221841	0.896955		0.0578121	0.0948293	0.576459	0.915314
	3.71832e-06	2.23926e-06	2.47059e-05						0.121565	0.298583	0.182622	1.18095		0.0607967	0.231468	0.334543	1.35163
	2.73186e-06	2.79721e-06	2.0816e-05						0.122915	0.414064	0.353086	0.948295		0.0520709	0.648701	0.48853	0.979355
	2.78299e-06	1.73832e-06	4.90488e-06						0.127099	0.328589	0.187947	0.860199		0.00864656	0.670131	0.461529	0.345981
	2.63061e-06	2.85887e-06	1.14448e-05						0.160508	0.685229	0.169186	0.843359		0.0267302	0.474283	0.371293	1.13341
	1.93918e-06	1.7056e-06	1.59627e-05						0.114431	0.179997	0.201815	0.758786		0.0544441	0.40218	0.273742	0.509286
	5.27277e-06	1.8203e-06	1.58299e-05						0.0430451	0.202524	0.325097	0.764353		0.0270696	0.0953766	0.546127	0.510535
	5.42529e-06	1.45302e-06	1.83618e-05						0.115931	0.303255	0.212159	0.921592		0.0579887	0.235348	0.37237	0.749604
	3.14645e-06	2.70685e-06	7.25263e-06						0.0230172	0.409728	0.22219	0.639092		0.0609565	0.641013	0.582748	0.597326
	3.64843e-06	2.10221e-06	1.11657e-05						0.0594201	0.332338	0.183938	0.928934		0.00438203	0.686539	0.336479	0.975592
	2.76999e-06	5.07143e-06	2.07824e-05						0.125825	0.691871	0.319925	0.94581		0.00976428	0.479168	0.507866	1.05231
	2.82847e-06	3.89877e-06	2.39862e-05						0.160097	0.180899	0.353934	1.20085		0.0268276	0.406451	0.494597	1.34131
		3.14732e-06	2.07813e-05								0.187337	0.970004				0.46813	0.981635
		4.44487e-06	1.12085e-05								0.172982	0.905115				0.380001	0.371987
		3.02586e-06	1.68056e-05								0.201754	0.86344				0.27666	1.16856
		2.13579e-06	1.82048e-05								0.322605	0.765667				0.547691	0.53106
		2.17395e-06	1.56879e-05								0.212366	0.739391				0.375127	0.535969
			2.11582e-05									0.872602					0.735957
			2.24873e-05									0.894719					0.757548
			1.18271e-05									0.651543					0.617281

## Sheet: Fig 2b
Uncropped gel and blot in Fig 2b

## Sheet: Fig 2d
	FL	deltaCTD
normalized to FL	1.32951	1.35893		Unpaired t test with Welch's correction
	1.21894	1.2946			FL vs deltaCTD
	1.48916	1.36892		P value	0.6531
	0.896248	1.25281		P value summary	ns
	0.969237	1.10166		Significantly different (P < 0.05)?	No
	0.861206	0.440878		One- or two-tailed P value?	Two-tailed
	1.20126	1.20417		Welch-corrected t, df	t=0.4558, df=21.52
	0.802385	1.11965
	0.803751	0.882366
	0.608367	0.645386
	0.93218	1.1514
	0.887748	0.79667
raw	1.99564e-05	2.03979e-05
	1.82967e-05	1.94324e-05
	2.23528e-05	2.0548e-05
	1.34529e-05	1.88051e-05
	1.45485e-05	1.65362e-05
	1.29269e-05	6.61771e-06
	1.80312e-05	1.8075e-05
	1.2044e-05	1.68062e-05
	1.20645e-05	1.32446e-05
	9.13175e-06	9.68744e-06
	1.39923e-05	1.72829e-05
	1.33253e-05	1.19583e-05

## Sheet: Fig 2e
distance		FL															deltaCTD
		line 1	line 2	line 3	line 4	line 5	line 6	line 7	line 8	line 9	line 10	line 11	line 12	line 13	line 14	line 15	line 16	line 17	line 18	line 19	line 20	line 21	line 22	line 23	line 24	line 25	line 26	line 27	line 28	line 29	line 30
-0.875	normalized to the position 0	0	0	0	0	0	3.60939e-05	3.60939e-05	3.04663e-05	1.87917e-05	0	1.65563e-05	1.78851e-05	0	0	1.01315e-09	0	0.000187417	0	0	0	0.000185173	0.000181148	0	0.000778119	0.000778119	0.000778119	0.000173456	0.000124624	4.07831e-05	2.22705e-05
-0.813		0	0	0	0	2.46867e-05	5.64734e-05	5.64734e-05	4.33464e-05	2.22292e-05	3.65268e-06	1.27565e-05	1.85911e-05	6.56015e-06	3.55783e-06	6.123e-07	0.000649924	0.000146822	0.000161556	0.000161556	0.000202269	0.000176723	0.000172881	0.000245432	0.00151389	0.00151389	0.00151389	0.000248377	8.29519e-05	9.89368e-05	9.50472e-05
-0.75		0	0.000389194	0.000406225	0.000379427	4.00853e-05	9.03574e-05	9.03574e-05	8.71882e-05	3.89583e-05	1.72488e-05	1.84562e-05	2.28271e-05	2.11943e-05	2.49048e-05	1.04091e-05	0.000664728	0.000203351	0.000250351	0.000250351	0.000330811	0.000271881	0.000265971	0.000183382	0.00257785	0.00257785	0.00257785	0.000526884	0.000129735	0.000140475	0.000156291
-0.688		0.000197413	0.000501558	0.000491462	0.000462093	6.18389e-05	0.000143639	0.000143639	0.000159267	7.12708e-05	3.75415e-05	0.000111551	3.62409e-05	8.09926e-05	9.96191e-05	3.18396e-05	0.00161263	0.000674548	0.000785995	0.000785995	0.000248591	0.000188112	0.000184023	0.000354021	0.00360283	0.00360283	0.00360283	0.0014414	0.00044621	0.00011593	0.000112545
-0.625		0.000197667	0.000950332	0.000697861	0.000580984	9.87467e-05	0.000353818	0.000353818	0.000504304	0.000167979	9.35493e-05	0.00163609	0.000176498	0.000442306	0.000620587	0.000119807	0.00290771	0.00156079	0.00195923	0.00195923	0.000609124	0.000630103	0.000643801	0.000464826	0.0043694	0.0043694	0.0043694	0.00364829	0.00157333	9.51606e-05	6.72091e-05
-0.563		0.000299296	0.0039155	0.00151994	0.000960643	0.000272776	0.00128931	0.00128931	0.0018904	0.00059377	0.00064064	0.0123206	0.00195089	0.00285619	0.00390294	0.000988252	0.00413783	0.00252064	0.00378897	0.00378897	0.000924494	0.00086855	0.000849669	0.000761783	0.00694004	0.00694004	0.00694004	0.00627416	0.00521968	0.000252251	0.000460919
-0.5		0.000842754	0.0198809	0.00728833	0.00356137	0.00148218	0.00699533	0.00699533	0.00907575	0.004037	0.00620185	0.0529169	0.0148578	0.0160585	0.0204954	0.00912755	0.00506807	0.00434549	0.00542838	0.00542838	0.00204585	0.0019377	0.00189558	0.0011701	0.0107984	0.0107984	0.0107984	0.0103093	0.0132322	0.00118724	0.00211569
-0.438		0.00581036	0.0714756	0.0298932	0.0171341	0.00969405	0.0329488	0.0329488	0.037723	0.0225067	0.0369572	0.149064	0.0651962	0.0647444	0.0754168	0.0466454	0.00816345	0.00908478	0.00850371	0.00850371	0.0068069	0.00595567	0.00569673	0.00166706	0.0153377	0.0153377	0.0153377	0.0198339	0.0256907	0.00512281	0.00639282
-0.375		0.0322132	0.180215	0.0912691	0.0600563	0.0465246	0.112458	0.112458	0.1183	0.0876424	0.123558	0.302135	0.183179	0.185323	0.202896	0.145706	0.0187203	0.0271405	0.0141865	0.0141865	0.0348359	0.0348331	0.0340759	0.00712751	0.0242228	0.0242228	0.0242228	0.0397985	0.0523289	0.0179238	0.0195897
-0.313		0.110897	0.350935	0.214577	0.153334	0.151744	0.274077	0.274077	0.282972	0.233899	0.284386	0.491022	0.378852	0.389077	0.413415	0.312274	0.0594702	0.0862363	0.0393113	0.0393113	0.111814	0.125384	0.122658	0.0443784	0.0597328	0.0597328	0.0597328	0.0764874	0.12095	0.0558049	0.0587447
-0.25		0.273335	0.560445	0.405767	0.312617	0.34431	0.49755	0.49755	0.520146	0.455634	0.494903	0.683415	0.602814	0.623469	0.65013	0.511171	0.19762	0.23567	0.150183	0.150183	0.263794	0.301115	0.288023	0.169824	0.169109	0.169109	0.169109	0.147273	0.236238	0.164901	0.170108
-0.188		0.498647	0.761371	0.627594	0.532043	0.578741	0.728981	0.728981	0.756977	0.697745	0.702821	0.842708	0.786721	0.818921	0.838655	0.694299	0.483046	0.505473	0.394264	0.394264	0.484105	0.557597	0.545475	0.39826	0.348202	0.348202	0.348202	0.278543	0.382633	0.378982	0.374707
-0.125		0.736318	0.909488	0.820728	0.761859	0.801713	0.893348	0.893348	0.909721	0.884733	0.855961	0.94271	0.89514	0.940675	0.948323	0.833208	0.7607	0.746579	0.695693	0.695693	0.737791	0.802451	0.785007	0.690153	0.599009	0.599009	0.599009	0.493133	0.611603	0.698285	0.662219
-0.063		0.917265	0.991292	0.946729	0.931178	0.948696	0.976849	0.976849	0.977005	0.982833	0.9575	0.99166	0.961344	0.991158	0.990136	0.937909	0.962642	0.943187	0.944424	0.944424	0.948743	0.978587	0.957313	0.912873	0.875214	0.875214	0.875214	0.770806	0.863414	0.965269	0.938662
0		1	1	1	1	1	1	1	1	1	1	1	1	1	1	1	1	1	1	1	1	1	1	1	1	1	1	1	1	1	1
0.063		0.974065	0.912588	0.980656	0.972441	0.98199	0.972532	0.972532	0.992688	0.969521	0.981676	0.967098	0.996432	0.963511	0.965611	0.998507	0.921204	0.754496	0.761684	0.761684	0.820782	0.764467	0.747849	0.962898	0.81478	0.81478	0.81478	0.943193	0.885649	0.846437	0.869474
0.125		0.846415	0.721538	0.870913	0.865887	0.914026	0.86061	0.86061	0.907038	0.911867	0.892443	0.871337	0.90836	0.861894	0.86406	0.916152	0.744253	0.485339	0.412145	0.412145	0.511441	0.439719	0.43016	0.796835	0.468535	0.468535	0.468535	0.715788	0.610466	0.634245	0.649309
0.188		0.655088	0.471467	0.668781	0.696118	0.785128	0.65487	0.65487	0.723418	0.800924	0.743354	0.68739	0.7186	0.684763	0.685571	0.763014	0.560341	0.27444	0.207428	0.207428	0.226217	0.183884	0.179886	0.528798	0.215854	0.215854	0.215854	0.459831	0.321798	0.381078	0.38035
0.25		0.432371	0.244231	0.423908	0.485538	0.585983	0.409317	0.409317	0.480986	0.636362	0.550324	0.443113	0.470303	0.463725	0.463557	0.563049	0.364795	0.145507	0.0803449	0.0803449	0.0733921	0.055592	0.0543835	0.280994	0.0777985	0.0777985	0.0777985	0.211105	0.116445	0.18181	0.167175
0.313		0.232641	0.0943599	0.210564	0.279677	0.356801	0.204726	0.204726	0.254154	0.418857	0.345175	0.219054	0.245804	0.260993	0.260055	0.35236	0.203284	0.0750262	0.0265327	0.0265327	0.022504	0.0133766	0.0136673	0.132089	0.0255552	0.0255552	0.0255552	0.075072	0.0340059	0.0714819	0.0579076
0.375		0.0940252	0.024133	0.0764694	0.125441	0.175088	0.0774017	0.0774017	0.101345	0.220147	0.172841	0.080498	0.100036	0.116552	0.114486	0.177195	0.0974284	0.0385627	0.00934109	0.00934109	0.0087937	0.00289664	0.00283367	0.0538782	0.0077759	0.0077759	0.0077759	0.0245038	0.0132188	0.0310341	0.0238867
0.438		0.0265665	0.00359291	0.0188695	0.0399016	0.0640307	0.0174893	0.0174893	0.0275958	0.0798563	0.0696522	0.0225271	0.0304122	0.0364699	0.0347188	0.0710523	0.0444814	0.0187189	0.00341735	0.00341735	0.00365976	0.000645902	0.00063186	0.0215842	0.00172659	0.00172659	0.00172659	0.00945582	0.00638375	0.0154708	0.0120781
0.5		0.00589953	0.000381945	0.00268954	0.00871545	0.0135078	0.00192304	0.00192304	0.00462296	0.0170356	0.0228447	0.00500841	0.00673187	0.00687983	0.00604348	0.0227869	0.0208625	0.00970128	0.000861223	0.000861223	0.00142361	0.000313031	0.000272201	0.0101791	0.000362834	0.000362834	0.000362834	0.00580183	0.00408273	0.0105458	0.009078
0.563		0.00189308	7.79295e-05	0.000254771	0.00143829	0.0013761	0.000183661	0.000183661	0.000512974	0.00223094	0.00733357	0.0011869	0.0012722	0.00129841	0.0011535	0.00663284	0.00901059	0.00582737	0.000231441	0.000231441	0.000306106	0.000134104	0.000131188	0.0112633	0.000205959	0.000205959	0.000205959	0.00385432	0.00245946	0.00913542	0.00836574
0.625		0.000866637	3.28482e-05	5.0015e-05	0.000285848	0.000157897	2.06251e-05	2.06251e-05	9.26375e-05	0.000465666	0.00254633	0.000421507	0.000317932	0.000657781	0.000647524	0.00222204	0.00321572	0.00335188	9.12609e-05	9.12609e-05	0.000111171	9.03821e-05	8.84173e-05	0.0128068	0.00025408	0.00025408	0.00025408	0.00228221	0.00128045	0.00917054	0.00876741
0.688		0.000432937	1.20066e-05	1.85502e-05	9.28831e-05	1.83317e-05	7.36609e-07	7.36609e-07	4.92911e-05	0.000276604	0.000940566	0.00023803	0.00010684	0.00056493	0.000571794	0.00085926	0.000880573	0.0012994	0.000165256	0.000165256	0.000106153	4.11496e-05	2.68367e-05	0.0141913	0.000169387	0.000169387	0.000169387	0.000864839	0.000555109	0.00757924	0.00721961
0.75		0.000281511	6.11656e-06	5.8703e-06	3.22769e-05	7.33268e-07	2.45536e-07	2.45536e-07	3.9631e-05	0.000195021	0.000356339	0.00015932	4.91841e-05	0.000496048	0.000501908	0.000353909	0.000297504	0.000468162	9.1672e-05	9.1672e-05	5.55855e-05	2.75555e-05	2.69565e-05	0.00728874	7.21818e-05	7.21818e-05	7.21818e-05	0.000218653	0.000246104	0.00436417	0.00440876
0.813		0.000177596	0	1.8785e-06	1.2307e-05	0	0	0	4.65664e-05	0.000165917	0.000200086	0.000109651	4.87134e-05	0.000502104	0.00051131	0.000202875	9.88496e-05	0.000230287	3.00092e-05	3.00092e-05	1.42824e-05	2.57185e-06	2.51594e-06	0.00265322	4.71588e-05	4.71588e-05	4.71588e-05	0.000137218	0.000401393	0.0026392	0.00262036
0.875		9.85796e-05	0	0	0	0	0	0	0	0.000166833	0.000164777	5.78113e-05	0	0.000487974	0.000494538	0.000166137	0.000110788	0.00016086	4.11085e-07	4.11085e-07	1.54404e-06	6.81907e-10	0	0.00172357	4.764e-05	4.764e-05	4.764e-05	0	0	0	0
-0.875	raw	0	0	0	0	0	1.47	1.47	1.23	0.82	0	0.61	0.76	0	0	4.964e-05	0	4.94	0	0	0	5.04	2.268	0	16.17	16.17	16.17	4.26	3.17	1.08	0.56
-0.813		0	0	0	0	1.01	2.3	2.3	1.75	0.97	0.18	0.47	0.79	0.26	0.14	0.03	13.61	3.87	3.93	3.93	5.24	4.81	2.1645	4.43	31.46	31.46	31.46	6.1	2.11	2.62	2.39
-0.75		0	17.18	17.3	16.34	1.64	3.68	3.68	3.52	1.7	0.85	0.68	0.97	0.84	0.98	0.51	13.92	5.36	6.09	6.09	8.57	7.4	3.33	3.31	53.57	53.57	53.57	12.94	3.3	3.72	3.93
-0.688		7.77	22.14	20.93	19.9	2.53	5.85	5.85	6.43	3.11	1.85	4.11	1.54	3.21	3.92	1.56	33.77	17.78	19.12	19.12	6.44	5.12	2.304	6.39	74.87	74.87	74.87	35.4	11.35	3.07	2.83
-0.625		7.78	41.95	29.72	25.02	4.04	14.41	14.41	20.36	7.33	4.61	60.28	7.5	17.53	24.42	5.87	60.89	41.14	47.66	47.66	15.78	17.15	8.0605	8.39	90.8	90.8	90.8	89.6	40.02	2.52	1.69
-0.563		11.78	172.84	64.73	41.37	11.16	52.51	52.51	76.32	25.91	31.57	453.94	82.9	113.2	153.58	48.42	86.65	66.44	92.17	92.17	23.95	23.64	10.638	13.75	144.22	144.22	144.22	154.09	132.77	6.68	11.59
-0.5		33.17	877.59	310.39	153.37	60.64	284.9	284.9	366.41	176.16	305.62	1949.67	631.36	636.45	806.49	447.21	106.13	114.54	132.05	132.05	53	52.74	23.733	21.12	224.4	224.4	224.4	253.19	336.58	31.44	53.2
-0.438		228.69	3155.11	1273.07	737.88	396.61	1341.91	1341.91	1522.97	982.11	1821.21	5492.11	2770.41	2566.03	2967.64	2285.42	170.95	239.46	206.86	206.86	176.34	162.1	71.324	30.09	318.73	318.73	318.73	487.11	653.48	135.66	160.75
-0.375		1267.88	7955.15	3886.9	2586.32	1903.45	4580.08	4580.08	4776.07	3824.4	6088.8	11131.9	7783.89	7344.93	7983.95	7138.95	392.02	715.38	345.1	345.1	902.46	948.08	426.636	128.65	503.37	503.37	503.37	977.43	1331.06	474.65	492.59
-0.313		4364.81	15491.1	9138.24	6603.32	6208.28	11162.4	11162.4	11424.3	10206.5	14014.2	18091.2	16098.7	15420.4	16267.8	15300.1	1245.36	2273.05	956.28	956.28	2896.66	3412.66	1535.7	801.02	1241.3	1241.3	1241.3	1878.49	3076.53	1477.8	1477.16
-0.25		10758.2	24739.4	17280.5	13462.8	14086.6	20263.8	20263.8	20999.5	19882.2	24388.2	25179.7	25615.6	24710.1	25582.5	25045.2	4138.35	6211.87	3653.34	3653.34	6833.85	8195.67	3606.09	3065.29	3514.23	3514.23	3514.23	3616.95	6009.06	4366.82	4277.44
-0.188		19626.3	33608.8	26727.5	22912.4	23677.9	29689.3	29689.3	30561	30447.1	34634.2	31048.7	33430.4	32456.5	33001	34017.6	10115.4	13323.5	9590.81	9590.81	12541.2	15176.5	6829.45	7188.51	7235.95	7235.95	7235.95	6840.86	9732.83	10036	9422.15
-0.125		28980.8	40147	34952.6	32809.4	32800.3	36383.5	36383.5	36727.7	38606.6	42180.8	34733.2	38037.6	37282	37316.4	40823.5	15929.8	19678.6	16923.3	16923.3	19113.2	21840.9	9828.42	12457.1	12447.9	12447.9	12447.9	12111.1	15557	18491.7	16651.8
-0.063		36102.7	43758.1	40318.6	40101.1	38813.8	39784.3	39784.3	39444.1	42887.3	47184.5	36536.7	40850.8	39282.8	38961.7	45953.4	20158.6	24860.9	22973.9	22973.9	24578.2	26635	11985.7	16477.2	18187.7	18187.7	18187.7	18930.6	21962.2	25561.8	23603
0 (peak)		39359	44142.5	42587.2	43064.9	40912.7	40727.2	40727.2	40372.4	43636.4	49278.8	36844	42493.4	39633.2	39349.9	48995.6	20940.9	26358.4	24325.9	24325.9	25906	27217.8	12520.2	18049.8	20780.9	20780.9	20780.9	24559.5	25436.4	26481.5	25145.4
0.063		38338.2	40283.9	41763.4	41878.1	40175.9	39608.5	39608.5	40077.2	42306.4	48375.8	35631.8	42341.8	38187.1	37996.7	48922.5	19290.8	19887.3	18528.6	18528.6	21263.2	20807.1	9363.19	17380.1	16931.8	16931.8	16931.8	23164.3	22527.8	22415	21863.3
0.125		33314.1	31850.5	37089.8	37289.3	37395.3	35050.2	35050.2	36619.3	39790.6	43978.6	32103.5	38599.3	34159.6	34000.7	44887.4	15585.3	12792.8	10025.8	10025.8	13249.4	11968.2	5385.67	14382.7	9736.57	9736.57	9736.57	17579.4	15528.1	16795.8	16327.1
0.188		25783.6	20811.7	28481.5	29978.2	32121.7	26671	26671	29206.1	34949.4	36631.6	25326.2	30535.8	27139.3	26977.1	37384.3	11734.1	7233.79	5045.87	5045.87	5860.38	5004.9	2252.2	9544.68	4485.64	4485.64	4485.64	11293.2	8185.39	10091.5	9564.05
0.25		17017.7	10780.9	18053.1	20909.7	23974.2	16670.3	16670.3	19418.6	27768.5	27119.3	16326.1	19984.8	18378.9	18240.9	27586.9	7639.14	3835.33	1954.46	1954.46	1901.3	1513.09	680.89	5071.88	1616.72	1616.72	1616.72	5184.64	2961.95	4814.61	4203.68
0.313		9156.53	4165.28	8967.34	12044.2	14597.7	8337.92	8337.92	10260.8	18277.4	17009.8	8070.82	10445	10344	10233.1	17264.1	4256.96	1977.57	645.43	645.43	582.99	364.08	171.118	2384.18	531.06	531.06	531.06	1843.73	864.99	1892.95	1456.11
0.375		3700.74	1065.29	3256.62	5402.12	7163.34	3152.35	3152.35	4091.53	9606.4	8517.42	2965.87	4250.86	4619.35	4505.01	8681.76	2040.24	1016.45	227.23	227.23	227.81	78.84	35.478	972.49	161.59	161.59	161.59	601.8	336.24	821.83	600.64
0.438		1045.63	158.6	803.6	1718.36	2619.67	712.29	712.29	1114.11	3484.64	3432.38	829.99	1292.32	1445.42	1366.18	3481.25	931.48	493.4	83.13	83.13	94.81	17.58	7.911	389.59	35.88	35.88	35.88	232.23	162.38	409.69	303.71
0.5		232.2	16.86	114.54	375.33	552.64	78.32	78.32	186.64	743.37	1125.76	184.53	286.06	272.67	237.81	1116.46	436.88	255.71	20.95	20.95	36.88	8.52	3.408	183.73	7.54	7.54	7.54	142.49	103.85	279.27	228.27
0.563		74.51	3.44	10.85	61.94	56.3	7.48	7.48	20.71	97.35	361.39	43.73	54.06	51.46	45.39	324.98	188.69	153.6	5.63	5.63	7.93	3.65	1.6425	203.3	4.28	4.28	4.28	94.66	62.56	241.92	210.36
0.625		34.11	1.45	2.13	12.31	6.46	0.84	0.84	3.74	20.32	125.48	15.53	13.51	26.07	25.48	108.87	67.34	88.35	2.22	2.22	2.88	2.46	1.107	231.16	5.28	5.28	5.28	56.05	32.57	242.85	220.46
0.688		17.04	0.53	0.79	4	0.75	0.03	0.03	1.99	12.07	46.35	8.77	4.54	22.39	22.5	42.1	18.44	34.25	4.02	4.02	2.75	1.12	0.336	256.15	3.52	3.52	3.52	21.24	14.12	200.71	181.54
0.75		11.08	0.27	0.25	1.39	0.03	0.01	0.01	1.6	8.51	17.56	5.87	2.09	19.66	19.75	17.34	6.23	12.34	2.23	2.23	1.44	0.75	0.3375	131.56	1.5	1.5	1.5	5.37	6.26	115.57	110.86
0.813		6.99	0	0.08	0.53	0	0	0	1.88	7.24	9.86	4.04	2.07	19.9	20.12	9.94	2.07	6.07	0.73	0.73	0.37	0.07	0.0315	47.89	0.98	0.98	0.98	3.37	10.21	69.89	65.89
0.875		3.88	0	0	0	0	0	0	0	7.28	8.12	2.13	0	19.34	19.46	8.14	2.32	4.24	0.01	0.01	0.04	1.856e-05	0	31.11	0.99	0.99	0.99	0	0	0	0

## Sheet: Fig 2g
	80_FL_topo2	80_deltaC_topo2	150_FL_topo2	150_deltaC_topo2		80_FL_cond1	80_deltaC_cond1	150_FL_cond1	150_deltaC_cond1
normalized to 80_FL	0.858064	0.13971	0.0797642	0.0293636		0.803899	0.62681	1.14556	1.6653		Unpaired t test with Welch's correction
	1.08756	0.209743	0.0817758	0.0245299		0.947819	0.967835	0.974672	1.16546			80_FL_topo2 vs 80_deltaC_topo2	80_FL_cond1 vs 80_deltaC_cond1
	0.793184	0.174719	0.0712969	0.0278539		0.720282	0.642755	1.14385	1.40478		P value	<0.0001	0.0766
	1.2745	0.18375	0.0867679	0.0312619		1.02958	1.04235	1.05788	1.87816		P value summary	****	ns
	1.16681	0.234304	0.0929098	0.0265674		1.28174	1.06402	1.25605	1.46829		Significantly different (P < 0.05)?	Yes	No
	1.06645	0.14735	0.0680091	0.020523		1.01589	0.593541	0.617812	1.30952		One- or two-tailed P value?	Two-tailed	Two-tailed
	0.965078	0.207611	0.0899902			0.97651	0.983282	1.11915			Welch-corrected t, df	t=15.09, df=9.643	t=1.879, df=17.88
	0.868208	0.166496	0.0778243			0.860877	0.906701	0.892311
	1.132	0.151807	0.0607791			1.25061	0.973433	0.741133
	0.788156	0.146659	0.0765885			1.11279	0.610647	1.00193
			0.0953448					1.08418
raw	1.28853	0.209798	0.11978	0.0440944		1.08566	0.846505	1.54708	2.24899
	1.63315	0.314964	0.1228	0.0368357		1.28003	1.30706	1.31629	1.57394
	1.1911	0.262369	0.107064	0.0418273		0.972739	0.868038	1.54476	1.89715
	1.91388	0.275932	0.130297	0.046945		1.39044	1.40769	1.42866	2.53645
	1.75216	0.351847	0.13952	0.0398954		1.73099	1.43696	1.69629	1.98291
	1.60145	0.221272	0.102127	0.0308187		1.37195	0.801575	0.834352	1.7685
	1.44923	0.311763	0.135135			1.31877	1.32792	1.51141
	1.30376	0.250023	0.116866			1.16261	1.2245	1.20506
	1.69989	0.227965	0.09127			1.68895	1.31462	1.0009
	1.18355	0.220234	0.115011			1.50282	0.824677	1.3531
			0.143176					1.46419

## Sheet: Fig 3a
Uncropped gel and blot in Fig 3a

## Sheet: Fig 3b
	time	FL, 80 mM KCl			delta-CTD, 80 mM KCl			FL, 150 mM KCl			delta-CTD, 150 mM KCl
		exp 1	exp 2	exp 3	exp 1	exp 2	exp 3	exp 1	exp 2	exp 3	exp 1	exp 2	exp 3
normalized to 'FL, 80 mM KCl' (for each experiment)	0	0	0	0	0	0	0	0	0	0	0	0	0
	10	0.0637787	0.119129	0.0958211	0.0818042	0.108935	0.089984	0.0712403	0.0934648	0.108167	0.0017032	0.013243	0.0174596
	20	0.211328	0.376478	0.37068	0.244612	0.244537	0.310863	0.237403	0.303271	0.303476	0.0152578	0.0253838	0.0543416
	60	1	1	1	1.06935	1.09977	0.99814	0.944099	1.01456	1.00971	0.100904	0.103005	0.235653
raw	0	0	0	0	0	0	0	0	0	0	0	0	0
	10	6291	20429	1855	8069	18681	1742	7027	16028	2094	168	2271	338
	20	20845	64561	7176	24128	41935	6018	23417	52007	5875	1505	4353	1052
	60	98638	171487	19359	105479	188596	19323	93124	173984	19547	9953	17664	4562

## Sheet: Fig 3c
Uncropped gel and blot in Fig 3c

[truncated: 8 more sheets: Fig 3d, Fig 4b, Fig 5d, Fig 5f, Sup Fig 1b, Sup Fig 2a, Sup Fig 2b, Sup Fig 2c]
